# Supplementary material for: Nature Prescriptions and Indigenous Peoples: A Qualitative Inquiry in the Northwest Territories, Canada
Source: Int J Environ Res Public Health. 2024 Jun 20;21(6):806. doi: 10.3390/ijerph21060806 (PMC11203734; doi:10.3390/ijerph21060806)
Supplement: Supplementary file 1 [file ijerph-21-00806-s001.zip]

Archive with 1 entries (1 files):
- ijerph-3063763-supplementary.pdf
